# Supplementary material for: Pyridoxine Supplementation Improves the Activity of Recombinant Glutamate Decarboxylase and the Enzymatic Production of Gama-Aminobutyric Acid
Source: PLoS One. 2016 Jul 20;11(7):e0157466. doi: 10.1371/journal.pone.0157466 (PMC4954698; doi:10.1371/journal.pone.0157466)
Supplement: S1 Data — Data A in S1 Data. The initial data about the effects of PN on the activity of GAD. Data B in S1 Data. The initial data of the effects of different concentration of pyridoxine hydrochloride on GAD production. (XLSX) [file pone.0157466.s001.xlsx]

## Sheet: Sheet1
	Data A											Data B
	Fig 1A Effects of PN on the activity of GAD											Fig 1C Effects of different concentration of pyridoxine hydrochloride on GAD production
	Time	The activity of GAD-C					The activity of GAD-V
		1	2	3	average		1	2	3	average		Concentration of vitamin B6 (mM)	The activity of GAD
	0	3.3	3.4	3.5	3.4		3.3	3.4	3.2	3.3			1	2	3	average
	3	19.9	20.3	18.9	19.7		20.7	18.7	20.1	19.8		0	85.5	88.7	87.5	87.2
	6	39.8	39	40.1	39.6		39.1	41.8	40.6	40.5		0.005	114.2	116.1	116.9	115.7
	9	47.6	49.1	47.8	48.1		68.1	66.9	66.6	67.2		0.01	124.2	127.8	126.9	126.3
	12	50.4	52.3	51.2	51.1		77.8	78.9	72.2	76.3		0.02	137.4	132.1	136.4	135.3
	15	82.1	78.9	85.9	82.2		145.5	139.9	153.4	146.3		0.05	156.8	154.8	152.6	154.7
	18	84.9	89.3	88.2	87.5		158.8	158.7	146.8	154.8		0.1	157.2	151.6	155.6	154.8
	21	88.4	84.9	88.9	87.4		156.3	158.2	146.5	153.6
	24	83.5	88.7	89.3	87.2		157.8	156.6	147.8	154.1
