# Supplementary material for: Pyridoxine Supplementation Improves the Activity of Recombinant Glutamate Decarboxylase and the Enzymatic Production of Gama-Aminobutyric Acid
Source: PLoS One. 2016 Jul 20;11(7):e0157466. doi: 10.1371/journal.pone.0157466 (PMC4954698; doi:10.1371/journal.pone.0157466)
Supplement: S2 Data — The initial data of Gel filtration chromatogram of enzyme. (XLSX) [file pone.0157466.s002.xlsx]

## Sheet: Sheet1
Gel filtration chromatogram of enzyme
		lg Mr	Elution Volume (mL)
	Mr（KDa）		1	2	3	average
Blue Dextran	2000	6.30103	6.2	6.5	6.1	6.3
Apoferritin from horse spleen	443	5.6464	9.8	10.6	10	10.1
β-amylase	200	5.30103	12	13.5	11.3	12.3
Alcohol Dehydrogenase from yeast	150	5.17609	12.6	13.5	13.2	13.1
Carbonic Anhydrase from bovine	29	4.4624	16.1	16.9	16.4	16.5
