# Supplementary material for: Pyridoxine Supplementation Improves the Activity of Recombinant Glutamate Decarboxylase and the Enzymatic Production of Gama-Aminobutyric Acid
Source: PLoS One. 2016 Jul 20;11(7):e0157466. doi: 10.1371/journal.pone.0157466 (PMC4954698; doi:10.1371/journal.pone.0157466)
Supplement: S3 Data — The initial data of CD spectra of GAD. (XLSX) [file pone.0157466.s003.xlsx]

## Sheet: Sheet1
CD spectra of GADs
		Milli Degree
	Wavelength (nm)	GAD-C	GAD-V
	190	5.51679	-6.5583
	191	-0.5734	-6.29271
	192	20.168	-5.05542
	193	28.4174	9.77354
	194	31.9013	12.292
	195	34.9177	15.1633
	196	24.5604	24.7543
	197	22.7029	21.9782
	198	17.1638	4.68007
	199	13.3267	1.53684
	200	4.01545	-0.41062
	201	-2.30974	-7.69245
	202	-5.59207	-12.1702
	203	-11.5255	-20.1221
	204	-14.611	-22.4613
	205	-18.0205	-28.1158
	206	-19.6229	-28.292
	207	-21.8233	-35.9748
	208	-23.3785	-34.8557
	209	-23.0195	-34.9014
	210	-25.954	-39.3581
	211	-26.5635	-39.5359
	212	-26.9524	-41.0349
	213	-26.4745	-40.353
	214	-27.8006	-43.3779
	215	-27.9958	-44.036
	216	-31.7095	-47.9308
	217	-30.7816	-43.9697
	218	-31.1307	-44.2354
	219	-30.4904	-45.5057
	220	-31.6589	-46.7838
	221	-30.0402	-44.166
	222	-29.8361	-42.429
	223	-27.5231	-39.9561
	224	-24.9735	-35.4418
	225	-24.6886	-35.6726
	226	-23.7578	-33.3212
	227	-19.1746	-27.9474
	228	-16.6767	-24.8178
	229	-14.9943	-21.7948
	230	-13.2055	-18.8555
	231	-10.2315	-13.7015
	232	-9.31435	-13.4452
	233	-7.11734	-10.9207
	234	-6.37352	-9.51971
	235	-5.46526	-7.4378
	236	-3.9132	-6.01098
	237	-2.75815	-4.70046
	238	-2.4066	-3.76216
	239	-2.2204	-3.29199
	240	-1.58446	-2.06913
	241	-1.38827	-1.95727
	242	-1.49392	-1.75446
	243	-0.76104	-0.6809
	244	-0.32939	-0.60093
	245	-0.07073	-0.35457
	246	0.14012	0.16929
	247	0.41023	0.35294
	248	-0.19981	-0.23242
	249	0.09987	0.45877
	250	0.106	0.08621
