# Supplementary material for: Pyridoxine Supplementation Improves the Activity of Recombinant Glutamate Decarboxylase and the Enzymatic Production of Gama-Aminobutyric Acid
Source: PLoS One. 2016 Jul 20;11(7):e0157466. doi: 10.1371/journal.pone.0157466 (PMC4954698; doi:10.1371/journal.pone.0157466)
Supplement: S4 Data — Data A in S4 Data. The initial data of pH optimum of GAD. Data B in S4 Data. The initial data of pH stability of GAD. Data C in S4 Data. The initial data of optimum temperature of GAD. Data D in S4 Data. The initial data of optimum Thermostability of GAD. (XLSX) [file pone.0157466.s004.xlsx]

## Sheet: Sheet1
		Data A											Data B
		Fig 6A pH optimum of GADs											Fig 6B pH stability of GADs
		pH	The relative activity of GAD-C					The relative activity of GAD-V					pH	The relative activity of GAD-C					The relative activity of GAD-V
			1	2	3	average		1	2	3	average			1	2	3	average		1	2	3	average
		3	12.4	10.5	11.1	11.3		10.8	12.9	10.9	11.5		3	71.3	76.5	75.6	74.5		72.1	68.9	75.7	72.2
		3.5	30.3	29.9	33.3	31.2		52.1	48.7	49.6	50.1		4	76.2	77.4	79.8	77.8		75.5	69.1	70.2	71.6
		4	38.1	36.9	39.1	38		84.2	87.3	82.4	84.6		5	83.9	85.6	79.9	83.1		84.6	81.6	85.1	83.7
		4.5	82.2	83.5	78.2	81.1		89.9	93	94.2	93.4		6	98.2	103.5	99.2	100		102.2	103.1	95.3	100
		5	99.2	99.5	94.2	98.3		97.2	99.3	103.3	100		7	88.3	78.6	84.9	83.9		96.5	90.7	97.6	94.9
		5.5	82.4	77.2	75.1	78.2		81.5	77.2	79.5	79.4
		6	11.9	12.5	10.4	11.4		10.4	11.5	10.2	10.7
		6.5	11.6	10.8	11.8	11.4		11.6	11.4	12.5	11.8		Data D
		7	11.8	11.6	10.4	11.3		10.3	11.2	12.4	11.3
													Fig 6D Thermostability stability of GADs
		Data C
													Time	The relative activity of GAD-C					The relative activity of GAD-V
		Fig 6C Optimum temperature of GADs												1	2	3	average		1	2	3	average
													0	100	97.6	103.3	100		100	97.6	102.1	100
													4	95.7	98.2	101.9	98.6		95.8	99.4	99.1	98
		temperature	The relative activity of GAD-C					The relative activity of GAD-V					14	86.2	89.4	92.1	89.2		92.6	96.5	95.9	95
			1	2	3	average		1	2	3	average		16	82.2	84.1	88.9	85		89.5	94.7	96.1	93.4
		30	21.8	18.9	21.9	20.9		19.8	22.5	22.6	21.6		20	75.2	75.8	78.9	76.6		93.4	89.2	93.5	92
		35	36.9	40.2	41.6	39.6		42.1	39.8	38.4	40.1		24	72.5	73.2	76.2	74		89.6	90.3	93.6	91.7
		40	39.4	41.8	42.5	41.2		42.3	45.2	42.1	43.2		28	62.5	65.8	62.7	63.7		89.8	91.6	92.4	91.3
		45	71.9	72.4	70.2	71.5		77.3	73.1	72.8	74.4		38	49.3	53.9	53.4	52.2		88.5	86.4	86.2	87
		50	102.2	102.5	96.5	100		103.2	99.4	97.8	100		42	42.3	45.6	44.3	44.1		86.4	85.9	84.6	85.6
		55	72.1	76.5	69.5	72.7		93.1	88.5	91.2	90.9		46	33.4	36.9	36.7	35.7		85.9	84.9	87.2	86
		60	53.2	59.6	53.9	55.6		78.6	74.2	76.1	76.3		50	30.4	29.7	32.1	30.7		84.1	83.6	86.6	84.8
													56	19.5	20.4	21.2	20.4		83.8	83.2	85.2	84.1
													62	8.8	9.1	10.2	9.4		82.1	80.2	82.6	81.6
													72	8.2	8.7	9.8	8.9		69.2	71.1	69.9	70
													84	0	0	0	0		61.5	67.2	63.4	64
													90	0	0	0	0		60.6	64.6	60.5	61.9
													96	0	0	0	0		57.1	62.3	60.8	60
													108	0	0	0	0		44.6	49.5	46.1	46.7
