# Supplementary material for: Pyridoxine Supplementation Improves the Activity of Recombinant Glutamate Decarboxylase and the Enzymatic Production of Gama-Aminobutyric Acid
Source: PLoS One. 2016 Jul 20;11(7):e0157466. doi: 10.1371/journal.pone.0157466 (PMC4954698; doi:10.1371/journal.pone.0157466)
Supplement: S5 Data — Data A in S5 Data. The initial data of effect of pH on GABA production. Data B in S5 Data. The initial data of effect of temperature on GABA production. Data C in S5 Data. The initial data of effect of Effect of enzyme dosage on GABA production. Data D in S5 Data. The initial data of effect of substrate concentration on GABA production. (XLSX) [file pone.0157466.s005.xlsx]

## Sheet: Sheet1
	Data A												Data B
	Fig 7A Effect of pH on GABA production												Fig 7B Effect of temperature on GABA production
	pH	GAD-C:Yield of GABA (%)					GAD-V:Yield of GABA (%)						pH	GAD-C:Yield of GABA (%)					GAD-V:Yield of GABA (%)
		1	2	3	average		1	2	3	average				1	2	3	average		1	2	3	average
	3.5	9.6	9.7	10.8	10		12.6	13.5	12.8	13			30	80.3	82.3	81.1	81.2		83.2	82.4	81.9	82.5
	4	36.8	35.3	36.4	36.2		56.7	60.3	58.2	58.4			37	101.3	98.2	100.9	100		99.8	101.6	99.8	100
	4.5	99.2	101.2	100	100		101.3	100.2	98.9	100			40	99.6	101.3	99.6	100		99.7	101.9	99.6	100
	5	99.6	100.8	100.3	100		100.5	99.8	99.8	100			50	80.6	82.4	80.7	81.2		84.5	87.9	87.2	86.5
	5.5	73.2	73.8	75.6	74.2		83.5	79.9	84.2	82.5			60	11.6	10.9	11.4	11.3		21.2	23.2	22.8	22.4
	6	13.6	15.6	15.2	14.8		20.2	21.6	22.5	21.4
	Data C												Data D
	Fig 7B Effect of enzyme dosage on GABA production												Effect of substrate concentration on GABA production
	enzyme dosage	GAD-C:Yield of GABA (%)					GAD-V:Yield of GABA (%)						substrate concentration (g/L)	GAD-C:Yield of GABA (%)					GAD-V:Yield of GABA (%)
		1	2	3	average		1	2	3	average				1	2	3	average		1	2	3	average
	10	23.1	25.1	24.9	24.4		35.2	36.4	37.1	36.2			250	102.1	98.2	100.3	100		100.8	100.2	99.4	100
	20	45.2	42.1	41.9	43		73.1	71.2	75.4	73.2			500	97	99.5	99.6	98.7		100.7	100.2	99.6	100
	30	79.3	77.8	83.2	80.1		101.3	100.2	99.4	100			750	88.1	91.9	87.5	89.2		89.8	92.1	87.9	89.9
	40	99.1	101.3	100.2	100		99.8	101.4	100.5	100
	50	99.4	101.5	99.7	100		100.6	99.8	99.6	100
