# Supplementary material for: Pyridoxine Supplementation Improves the Activity of Recombinant Glutamate Decarboxylase and the Enzymatic Production of Gama-Aminobutyric Acid
Source: PLoS One. 2016 Jul 20;11(7):e0157466. doi: 10.1371/journal.pone.0157466 (PMC4954698; doi:10.1371/journal.pone.0157466)
Supplement: S6 Data — The initial data about GABA synthesis with crude enzyme GAD. (XLSX) [file pone.0157466.s006.xlsx]

## Sheet: Sheet1
GABA synthesis with crude enzyme GAD
substrate concentration (g/L)	GAD-C:Yield of GABA (%)					GAD-V:Yield of GABA (%)
	1	2	3	average		1	2	3	average
250	104.6	99.6	99.7	100		102.4	98.1	99.7	100
500	72.6	66.8	71.2	70.2		99.2	101.6	100.6	100
750	46.9	44.7	43.8	45.1		88.2	87.5	89.9	88.7
